# Supplementary material for: Modulation of the S/HgCl2 Ratio for the Synthesis and Conversion of Cinnabar and Metacinnabar
Source: Nanomaterials (Basel). 2025 Feb 2;15(3):234. doi: 10.3390/nano15030234 (PMC11819968; doi:10.3390/nano15030234)
Supplement: Supplementary file 1 [file nanomaterials-15-00234-s001.zip]

Archive with 1 entries (1 files):
- nanomaterials-3441925-supplementary.pdf
